# Supplementary material for: The European Institute of Oncology Thyroid Imaging Reporting and Data System for Classification of Thyroid Nodules: A Prospective Study
Source: J Clin Med. 2022 Jun 6;11(11):3238. doi: 10.3390/jcm11113238 (PMC9181754; doi:10.3390/jcm11113238)
Supplement: Supplementary file 1 [file jcm-11-03238-s001.zip]

Archive with 1 entries (1 files):
- jcm-1647807-supplementary.pdf
